# Supplementary material for: Early Evaluation of Myeloperoxidase and Delta Neutrophil Indices Is Similar to 48 h Sequential Organ Failure Assessment Score for Predicting Multiple Organ Failure After Trauma
Source: J Clin Med. 2025 May 15;14(10):3447. doi: 10.3390/jcm14103447 (PMC12111808; doi:10.3390/jcm14103447)
Supplement: Supplementary file 1 [file jcm-14-03447-s001.zip]

Archive with 1 entries (1 files):
- jcm-3594588-supplementary.pdf
